# Supplementary material for: Interventions for Preventing Cardiotoxicity in Breast Cancer Patients Receiving Trastuzumab: A Systemic Review and Bayesian Network Meta-Analysis
Source: Front Pharmacol. 2021 Aug 18;12:718086. doi: 10.3389/fphar.2021.718086 (PMC8416464; doi:10.3389/fphar.2021.718086)
Supplement: Supplementary file 1 [file Table1.XLSX]

## Sheet: quality assessment
Table S1 Quality assessment of studies included.
Author, year	Sequence generation	Allocation concealment	Blinding	Incomplete outcome data	Selective outcome reporting	Free of other bias
PHERSEPHONE 2019	low risk	low risk	high risk	low risk	low risk	low risk
PHARE 2019	low risk	low risk	high risk	low risk	low risk	low risk
HORG 2015	low risk	low risk	high risk	low risk	low risk	low risk
ShortHER 2018	low risk	low risk	high risk	low risk	low risk	low risk
SOLD 2018	low risk	low risk	high risk	low risk	low risk	low risk
Pituskin 2017	low risk	low risk	low risk	low risk	low risk	low risk
Boekhout 2016	low risk	low risk	low risk	low risk	low risk	low risk
Guglin 2019	low risk	low risk	low risk	low risk	low risk	low risk
The RCTs were assessed by the Cochrane Collaboration’s tool. Risk of bias was assessed as “low risk”, “high risk” or “unclear risk”.
